# Supplementary material for: Hierarchical Wrinkles for Tunable Strain Sensing Based on Programmable, Anisotropic, and Patterned Graphene Hybrids
Source: Polymers (Basel). 2022 Jul 9;14(14):2800. doi: 10.3390/polym14142800 (PMC9322441; doi:10.3390/polym14142800)
Supplement: Supplementary file 1 [file polymers-14-02800-s001.zip]

Archive with 1 entries (1 files):
- polymers-1777402-supplementary.pdf
